# Supplementary material for: Ablation of CD8+ T cell recognition of an immunodominant epitope in SARS-CoV-2 Omicron variants BA.1, BA.2 and BA.3
Source: Nat Commun. 2022 Oct 27;13:6387. doi: 10.1038/s41467-022-34180-1 (PMC9607807; doi:10.1038/s41467-022-34180-1)
Supplement: Supplementary file 4 — Source Data [file 41467_2022_34180_MOESM4_ESM.xlsx]

## Sheet: Figure 1A
Figure 1A
	ORF3A	ORF6	ORF10	ORF9B	ORF7A	ORF7B	ORF8	Y14	N	E	M	S-1	S-2
A29:02+	48.8	0.7	0	0.2	0.4	0.2	51.6	0.5	29.5	0.1	2.6	65.9	11.6
A29:02+	28.2	0.3	0.3	0.4	0	0	5.5	0	16.2	0.1	5.6	56.2	1.7
A29:02+	34.2	0	0	0	0	0	5.3	0	0.2	0	2.5	32.9	0
A29:02+	2.1	0.1	0.1	0	0	0	3.9	0.2	0	0.1	0.1	30.8	0.6
A29:02-	0	0	0	0.1	0	0	0.1	0.2	8.5	0.2	0.1	0.5	0
A29:02-	1.3	0	0	0	0	0	0	0	10.7	0.1	0.1	1.8	0.4
A29:02-	6.6	0	0	0	0	0	0	0	24.1	0	0	0.7	2.9
A29:02-	7.2	0	0.1	0	0.2	0.1	0	0.2	17.6	0	0	0	0.1
A29:02-	0.3	0	0.3	0.3	0	0	0	0	15.2	0	0	4.7	0
A29:02-	2.6	1.4	0.7	0.4	0	0	0.1	0	23.5	0	0.3	3.4	0.5
A29:02-	2.5	0.4	0.4	0	0	0	0	0	14.7	0.2	0	0	0.7
A29:02-	0.4	0.8	0.1	0.7	0	0	0.2	0.3	37.8	0	1.1	2.9	2.3
A29:02-	2.8	0	0.1	0	0.1	0.2	0.2	0.2	36.3	0	1.1	1.5	0.8
A29:02-	5.2	0.1	0.3	0.5	0.1	0.1	0	0.2	1	0	0.6	4.7	1.2
A29:02-	4	0.3	0.1	0.2	0	0	0	0	19.2	0	0	7.2	6.3
A29:02-	10.7	1	0.6	0.8	0	0	0	0	10.2	0	0	11.3	0
A29:02-	1.3	0.2	0.3	0.1	0.2	0.3	0.3	0.2	0	0.3	0.1	2.5	2.7
A29:02-	1.9	0	1	2.9	0.3	0.3	0.7	0.5	0.2	0.1	0.2	14	4.1
A29:02-	0.1	0	0	0.1	0	0	0	0	0	0	0	0.1	0.1
A29:02-	0.3	0.5	0.5	0.4	0.6	0.1	0.2	0.3	24.1	0	0	0.8	0.1
A29:02-	1.6	0	0.5	0	2.1	0.8	1	0	1.6	0	0	5.9	0
A29:02-	4.3	0	0	0	0	0	0	0	0	0.1	1.6	0.5	0
A29:02-	1	0.1	0	0.2	0.3	0	0	0	27.7	0.2	1.7	7.9	19.3
A29:02-	0.9	0.1	0.3	0	0	0	0	1.8	0.8	0.1	0	0.4	0.2
A29:02-	1.4	0	0	0	0	0	0	0	4.4	0	0	0.1	0.3
A29:02-	9.6	0	0	0	0.1	0	0	0	42.7	0	0.1	0.1	0
A29:02-	0.5	0.1	0.1	0.3	0	0.1	0.2	0	0.8	0	0	0	0
A29:02-	7.5	0	0	0	0.1	0	0	0	9.1	0.1	0.4	0.1	0.6
A29:02-	14.5	0.1	0.5	0	2.6	0	0.4	1.2	44.8	0.3	0.2	6.5	8.8
A29:02-	1.3	0	0	0	0	0.1	0.1	0	0.2	0	0.1	1	0
A29:02-	0.4	0.1	0	0	0	0	5.4	0	0.4	0	0	0.1	3.5
A29:02-	2.7	0	0	1.4	0	0	0	0	25.7	0	0	1.8	1.2
A29:02-	1.5	0	0	0.2	2.2	0.1	0	0.1	0	0.1	0.1	1.3	0.1
A29:02-	0	0	0	0	0	0	0	0	1.6	0.1	0	1.3	1.4
A29:02-	7.5	0	0	0	0	0	0	0	0.1	0	0	1.7	0.1
A29:02-	2.4	0	0	0.1	0.4	0.4	0.1	0.6	15.9	0.3	0.2	10.3	0.9
A29:02-	0.1	0	0	0	0	0	0	0	0	0	0	0.3	0
A29:02-	3	0	0	15.3	2	0	0.1	0.1	29.7	0.2	0.8	1.2	19.1
A29:02-	0	0	0.9	0	0.7	0.4	0.8	0.7	7.5	0	0.6	0.6	0.2
A29:02-	5.1	0.4	0	0.6	0.1	0.4	0.2	0	0	0.2	0.6	0	0
A29:02-	0.2	0.1	0	0	0	0	0	0	1.2	0	0	0	0.4
A29:02-	0.2	0	0	0	0	0	0	0	0.1	0	0	0.6	0
A29:02-	3	0.4	0	0	0.1	0	0	0	2.4	0	1.9	0.5	0
A29:02-	4.2	0	0	0	0.8	0.4	0.1	0	10.4	0.2	0.1	0.9	0
A29:02-	11.7	0.1	0.1	0.2	0	0.1	0	0	1.4	0.1	0	0.1	0
A29:02-	1.5	0	0	0.8	0.8	0	0.5	0.1	0.5	0	0.8	0.7	0.9
A29:02-	0.1	0.7	0.7	0.3	0.2	0.1	1.4	1.2	0.6	0	0.7	0	0
A29:02-	21.6	0.2	0.2	0.2	0	0	0	0	28.3	0.2	0.5	18.2	0
A29:02-	0.2	0	0.1	1	0	0.1	0	0	1.5	0	0.2	0.5	0
A29:02-	0	0	0.1	0	0.2	0	0.3	0	11.2	0	0	4	0.2
A29:02-	12.3	0	0	0	1.1	1.5	1.6	0.9	21.3	0.9	1.7	0	2.8
A29:02-	3.3	0.1	0.1	0.1	0	0	0	0	5.1	0	0.6	1.7	0
A29:02-	0	0.7	1.4	0.5	0.7	0.1	0	0.2	27.4	0.7	0.2	0.6	2
A29:02-	1.5	0.1	0	0	0	0	0	0	8.3	0	0	1.1	0
A29:02-	0	0	0.1	1.7	0	0	0	0.2	57.8	0	0	3.3	1.1
A29:02-	2.4	0.2	0.1	0	0	0	0	0	0	0.2	0.1	0.8	0
A29:02-	1.2	0.1	0.2	0.3	0.7	0.9	1.2	0.7	2	0	0.2	4.5	0.3
A29:02-	15.1	0	0	0	0.2	0	0	0	49.3	0	1.8	0.9	1.8
A29:02-	0.3	0	0	0	0	0	0	0	2.1	0.1	0.1	0	0

## Sheet: Figure 1B
Figure 1B
S-1							ORF3A
HLA A29+	65.9		HLA-A29-	0.5			HLA A29+	48.8		HLA-A29-	0
HLA A29+	56.2		HLA-A29-	1.8			HLA A29+	28.2		HLA-A29-	1.3
HLA A29+	32.9		HLA-A29-	0.7			HLA A29+	34.2		HLA-A29-	6.6
HLA A29+	30.8		HLA-A29-	0			HLA A29+	2.1		HLA-A29-	7.2
			HLA-A29-	4.7						HLA-A29-	0.3
			HLA-A29-	3.4						HLA-A29-	2.6
			HLA-A29-	0						HLA-A29-	2.5
			HLA-A29-	2.9						HLA-A29-	0.4
			HLA-A29-	1.5						HLA-A29-	2.8
			HLA-A29-	4.7						HLA-A29-	5.2
			HLA-A29-	7.2						HLA-A29-	4
			HLA-A29-	11.3						HLA-A29-	10.7
			HLA-A29-	2.5						HLA-A29-	1.3
			HLA-A29-	14						HLA-A29-	1.9
			HLA-A29-	0.1						HLA-A29-	0.1
			HLA-A29-	0.8						HLA-A29-	0.3
			HLA-A29-	5.9						HLA-A29-	1.6
			HLA-A29-	0.5						HLA-A29-	4.3
			HLA-A29-	7.9						HLA-A29-	1
			HLA-A29-	0.4						HLA-A29-	0.9
			HLA-A29-	0.1						HLA-A29-	1.4
			HLA-A29-	0.1						HLA-A29-	9.6
			HLA-A29-	0						HLA-A29-	0.5
			HLA-A29-	0.1						HLA-A29-	7.5
			HLA-A29-	6.5						HLA-A29-	14.5
			HLA-A29-	1						HLA-A29-	1.3
			HLA-A29-	0.1						HLA-A29-	0.4
			HLA-A29-	1.8						HLA-A29-	2.7
			HLA-A29-	1.3						HLA-A29-	1.5
			HLA-A29-	1.3						HLA-A29-	0
			HLA-A29-	1.7						HLA-A29-	7.5
			HLA-A29-	10.3						HLA-A29-	2.4
			HLA-A29-	0.3						HLA-A29-	0.1
			HLA-A29-	1.2						HLA-A29-	3
			HLA-A29-	0.6						HLA-A29-	0
			HLA-A29-	0						HLA-A29-	5.1
			HLA-A29-	0						HLA-A29-	0.2
			HLA-A29-	0.6						HLA-A29-	0.2
			HLA-A29-	0.5						HLA-A29-	3
			HLA-A29-	0.9						HLA-A29-	4.2
			HLA-A29-	0.1						HLA-A29-	11.7
			HLA-A29-	0.7						HLA-A29-	1.5
			HLA-A29-	0						HLA-A29-	0.1
			HLA-A29-	18.2						HLA-A29-	21.6
			HLA-A29-	0.5						HLA-A29-	0.2
			HLA-A29-	4						HLA-A29-	0
			HLA-A29-	0						HLA-A29-	12.3
			HLA-A29-	1.7						HLA-A29-	3.3
			HLA-A29-	0.6						HLA-A29-	0
			HLA-A29-	1.1						HLA-A29-	1.5
			HLA-A29-	3.3						HLA-A29-	0
			HLA-A29-	0.8						HLA-A29-	2.4
			HLA-A29-	4.5						HLA-A29-	1.2
			HLA-A29-	0.9						HLA-A29-	15.1
			HLA-A29-	0						HLA-A29-	0.3

## Sheet: Figure 1C
Figure 1C
Matrix pool	Q-031	Q-014
1	0.01	0.02
2	0	0.06
3	0.08	0.31
4	0	0.36
5	40.89	37.66
6	48.79	43.46
7	0.14	0.4
8	0	0
9	0.05	0.66
10	0	0.32
11	0.09	0.24
12	1.55	0
13	1.87	0
14	0	0.01
15	0	0
16	0	0.21
17	0	0.3
18	0.09	0.08
19	0	0
20	2.82	1.1
21	0.01	0.41
22	0	0.2
23	48.99	37.16
24	0	0.06
25	0	0
26	0.09	0

## Sheet: Figure 1D
Figure 1D
	Q-014	Q-031	Q-059
YFPLQSYGF	30.54	69.88	20.8

## Sheet: Figure 1E
Figure 1E
Matrix pool	Q-031	Q-014
1	0.11	0
2	0.16	0.41
3	0.27	0
4	3.82	0
5	2.57	0.14
6	0.68	0.96
7	15.38	20.75
8	14.98	20.85
9	0.22	0.29
10	0.08	0
11	1.25	1.11
12	0.44	0
13	4.07	0
14	0.23	0
15	11.08	14.85
16	1.28	4.1
17	0.15	0

## Sheet: Figure 1F
Figure 1F
	Q-014	Q-031	Q-043
YFTSDYYQLY	27.2	20	24.17

## Sheet: Figure 1H
Figure 1H
	Q-014
ug/mL	YFPLQSYGF	YFPLQSYGF	YFPLRSYSF	YFPLRSYSF
1	100	84.19	0	0
0.1	79.19	72.16	0	0
0.01	70	71.62	0.14	4.59
0.001	54.05	58.51	8.24	4.86
0.0001	21.22	14.86	10.68	1.35
	Q-031
ug/mL	YFPLQSYGF	YFPLQSYGF	YFPLRSYSF	YFPLRSYSF
1	100	93.71	2.38	2.98
0.1	89.93	86.15	0.13	0.39
0.01	72.78	67.12	0.1	0.75
0.001	57.36	56.89	0	0.54
0.0001	10.23	9.74	0	0.18
	Q-043
ug/mL	YFPLQSYGF	YFPLQSYGF	YFPLRSYSF	YFPLRSYSF
1	85.25	82.42	74.14	21.01
0.1	80.61	80	27.68	0
0.01	96.77	100	0	0
0.001	82.83	83.23	0	0.81
0.0001	30.3	33.33	0	1.41

## Sheet: Figure 2B
Figure 2B
	Spike Pool	YFPLQSYGF	YFPLRSYSF
GR049 (A*29:02)	11.966	14.266	0.385
GR117 (A*29:02)	3.018	3.168	0.108
GR166 (A*29:02)	0.79	1.26	0.12
GR123 (A*29:11)	3.459	1.989	0.011

## Sheet: Figure 2C
Figure 2C
	YFPLQSYGF	YFPLRSYSF
GR049	53.465	0.53
GR117	20.2	0
GR166	12.36	0.565
GR123	28.92	0.58

## Sheet: Figure 2D
Figure 2D
ug/ml	GR049	GR049	GR117	GR117	GR166	GR166	GR123	GR123
1	99.4405	100	100	93.765	95.2793	99.2132	100	89.5151
0.1	82.2811	81.9081	97.1223	96.1631	76.3965	100	65.5963	68.5452
0.01	44.0455	36.0254	62.1103	57.3141	55.9402	69.3155	6.25819
0.001	1.65066	0.736734	3.64508	7.52998	1.49489	0.550747	0.393185	0.393185
0.0001	0	0	0	1.91847	0	0	0.229358	0

[truncated: 6 more sheets: Figure 2E, Supp Figure 3C, Supp Figure 3D, Supp Figure 4A, Supp Figure 4B, Supp Figure 4C]
